# Supplementary material for: Combined OX40 Agonist and PD-1 Inhibitor Immunotherapy Improves the Efficacy of Vascular Targeted Photodynamic Therapy in a Urothelial Tumor Model
Source: Molecules. 2021 Jun 19;26(12):3744. doi: 10.3390/molecules26123744 (PMC8234268; doi:10.3390/molecules26123744)
Supplement: Supplementary file 1 [file molecules-26-03744-s001.zip]

Archive with 1 entries (1 files):
- molecules-1193741-supplementary.pdf
